# Supplementary material for: Arm weight effects on dynamic walking stability in individuals with hemiparetic stroke
Source: PLoS One. 2024 Dec 17;19(12):e0314463. doi: 10.1371/journal.pone.0314463 (PMC11651544; doi:10.1371/journal.pone.0314463)
Supplement: S1 Data — Each column represents stability measurements at initial contact (IC), opposite end of contact (OEC), and opposite initial contact (OIC) across four conditions (C1-C4) on the hemiparetic (HP) and non-hemiparetic (NHP) sides. (XLSX) [file pone.0314463.s001.xlsx]

## Sheet: Sheet1
Subj	C1_IC_HP	C2_IC_HP	C3_IC_HP	C4_IC_HP	C1_OEC_HP	C2_OEC_HP	C3_OEC_HP	C4_OEC_HP	C1_OIC_HP	C2_OIC_HP	C3_OIC_HP	C4_OIC_HP	C1_IC_NHP	C2_IC_NHP	C3_IC_NHP	C4_IC_NHP	C1_OEC_NHP	C2_OEC_NHP	C3_OEC_NHP	C4_OEC_NHP	C1_OIC_NHP	C2_OIC_NHP	C3_OIC_NHP	C4_OIC_NHP
p1	-0.44655	-0.40984	-0.424733	-0.395367	-0.0125	-0.00256	-0.00536667	-0.0448667	0.119317	0.14132	0.174117	0.102667	-0.171883	-0.17892	-0.23654	-0.258183	0.0211333	0.04504	0.04266	0.0405833	0.2602	0.29162	0.30752	0.317417
p2	-0.206508	-0.209233	-0.230925	-0.22807	-0.0167833	0.0202417	0.0666875	0.05576	0.291725	0.352658	0.463388	0.45085	-0.338682	-0.3605	-0.354	-0.356322	-0.0381273	-0.04629	-0.0266625	-0.0323556	0.374109	0.45857	0.4988	0.504633
p3	-0.254038	-0.244938	-0.255478	-0.2378	0.0820375	0.120862	0.127778	0.125544	0.61325	0.685937	0.686978	0.688644	-0.359888	-0.320163	-0.324556	-0.347178	0.106787	0.12805	0.135667	0.115522	0.761925	0.8029	0.8182	0.816411
p4	-0.351467	-0.369609	-0.360555	-0.359133	0.0276889	0.00484545	0.0178	0.0202778	0.461133	0.389555	0.425436	0.436689	-0.30551	-0.298033	-0.3278	-0.32099	0.04378	0.031175	0.04005	0.0532	0.48924	0.404642	0.48026	0.49565
p5	-0.404271	-0.419443	-0.39955	-0.392867	0.148014	0.148114	0.1873	0.170033	0.721929	0.761914	0.835067	0.782867	-0.402267	-0.406517	-0.404867	-0.391757	0.162483	0.17115	0.179383	0.155429	0.749617	0.782733	0.833133	0.769657
p6	-0.23086	-0.216375	-0.21232	-0.202722	0.09407	0.126087	0.14877	0.132711	0.53842	0.586275	0.61102	0.592767	-0.351378	-0.351014	-0.3581	-0.3209	0.0781889	0.122329	0.124567	0.122611	0.603	0.652714	0.670833	0.653722
p7	-0.4274	-0.411875	-0.4133	-0.420567	0.0772286	0.0560875	0.0742	0.0685	0.582429	0.507188	0.596317	0.6076	-0.402486	-0.425513	-0.408867	-0.409457	0.105471	0.0748625	0.0925333	0.1123	0.6479	0.559625	0.655583	0.656443
p8	-0.39955	-0.4071	-0.391037	-0.3737	0.138417	0.157117	0.09935	0.155643	0.63705	0.650967	0.545037	0.642086	-0.423917	-0.414283	-0.432513	-0.4418	0.100267	0.119983	0.0764375	0.1164	0.601967	0.605233	0.513375	0.6339
p9	-0.0105714	-0.122217	-0.02386	-0.1126	0.0863286	0.0917833	0.10652	0.05686	0.263486	0.307867	0.31714	0.24046	-0.254557	-0.28962	-0.202275	-0.210667	-0.00672857	-0.03876	-0.00315	-0.0247667	0.240814	0.23966	0.280175	0.213883
mean	-0.303468	-0.312292	-0.301306	-0.302536	0.069389	0.0802865	0.0914487	0.0822737	0.46986	0.487076	0.517167	0.504959	-0.334507	-0.338285	-0.338835	-0.339695	0.063695	0.0675044	0.0734983	0.0732137	0.525419	0.533078	0.561987	0.562413
sd	0.141613	0.113839	0.132731	0.108829	0.0590917	0.0623755	0.0610231	0.069864	0.202084	0.20354	0.198352	0.22006	0.0804923	0.0777895	0.077524	0.0727416	0.0636831	0.0760656	0.0671123	0.0676318	0.196413	0.200561	0.199054	0.199702
